# Supplementary material for: Predominant SARS-CoV-2 variant impacts accuracy when screening for infection using exhaled breath vapor
Source: Commun Med (Lond). 2022 Dec 8;2:158. doi: 10.1038/s43856-022-00221-5 (PMC9731983; doi:10.1038/s43856-022-00221-5)
Supplement: Supplementary file 1 — Supplementary Data 1 [file 43856_2022_221_MOESM1_ESM.xlsx]

## Sheet: header
	Predominant SARS-CoV-2 variant impacts accuracy when screening for infection using exhaled breath vapor
	Mitchell M McCartney1,2,3,†, Eva Borras1,2,†, Dante E Rojas1,2, Tristan L Hicks1,2, Katherine L Hamera1,2, Nam K Tran4, Tina Tham5, Maya M Juarez5, Enrique Lopez6, Nicholas J Kenyon2,3,5, and Cristina E Davis1,2,3,*
	1 Mechanical and Aerospace Engineering, UC Davis, Davis CA, USA
	2 UC Davis Lung Center, Davis CA, USA
	3 VA Northern California Health Care System, Mather CA, USA
	4 Department of Pathology and Laboratory Medicine, UC Davis, Sacramento CA, USA
	5 Department of Internal Medicine, UC Davis, Sacramento CA, USA
	6 UC Davis School of Medicine, Sacramento CA, USA
	†Contributed equally
	*E-mail: cedavis@ucdavis.edu

## Sheet: data
Breath collection dates for all samples analyzed in this work, along with the presumed variant of infection based on our criteria.
*Samples collected the week of 12/13/2021: Based on community-level sequencing and genotyping data (Table 02), Omicron was between 17-43% of COVID(+) cases. Thus, we could not make a confident presumption for the variant of infection for subjects collected during this week, and so these breath samples were removed from the final dataset.
Breath Collection Date	Covid Status
2021-09-24	Delta
2021-09-25	Delta
2021-09-27	Delta
2021-09-28	Delta
2021-10-01	Delta
2021-10-01	Delta
2021-10-01	Delta
2021-10-15	Negative
2021-10-15	Negative
2021-10-15	Negative
2021-10-15	Negative
2021-10-15	Negative
2021-10-18	Negative
2021-10-18	Negative
2021-10-18	Negative
2021-10-18	Negative
2021-10-20	Negative
2021-10-21	Negative
2021-10-21	Negative
2021-10-21	Negative
2021-10-22	Negative
2021-10-22	Negative
2021-10-22	Negative
2021-10-22	Negative
2021-10-22	Negative
2021-10-26	Negative
2021-10-26	Negative
2021-10-26	Delta
2021-10-27	Negative
2021-10-28	Delta
2021-11-02	Delta
2021-11-04	Negative
2021-11-04	Negative
2021-11-12	Delta
2021-11-12	Negative
2021-11-15	Negative
2021-11-15	Negative
2021-11-15	Delta
2021-11-15	Negative
2021-11-16	Negative
2021-11-18	Negative
2021-11-19	Negative
2021-11-19	Negative
2021-11-19	Negative
2021-11-19	Negative
2021-11-22	Negative
2021-11-24	Negative
2021-11-24	Negative
2021-11-24	Negative
2021-11-24	Negative
2021-11-24	Negative
2021-12-13	Negative
2021-12-13	Positive*
2021-12-13	Positive*
2021-12-13	Positive*
2021-12-13	Negative
2021-12-13	Negative
2021-12-13	Positive*
2021-12-14	Positive*
2021-12-15	Positive*
2022-01-11	Negative
2022-01-11	Negative
2022-01-13	Negative
2022-01-13	Negative
2022-01-13	Omicron
2022-01-18	Negative
2022-01-18	Negative
2022-01-18	Negative
2022-01-18	Negative
2022-01-20	Negative
2022-01-20	Omicron
2022-01-20	Omicron
2022-01-26	Omicron
2022-01-26	Negative
2022-01-26	Negative
2022-01-26	Negative
2022-01-26	Negative
2022-01-27	Negative
2022-01-31	Negative
2022-01-31	Negative
2022-01-31	Omicron
2022-02-10	Negative
2022-02-10	Negative
2022-02-14	Negative
2022-02-14	Negative
2022-02-14	Omicron
2022-02-15	Negative
2022-02-15	Negative
2022-02-16	Negative
2022-02-16	Negative
2022-02-16	Negative
2022-02-16	Negative
2022-02-23	Negative
2022-02-23	Negative
2022-02-23	Negative
2022-02-23	Negative
2022-02-28	Negative
2022-02-28	Negative
2022-02-28	Negative
2022-02-28	Negative
2022-03-02	Negative
2022-03-02	Negative
2022-03-02	Negative
2022-03-02	Omicron
2022-03-02	Negative
2022-03-02	Negative
2022-03-02	Omicron
2022-03-03	Omicron
2022-03-03	Negative
2022-03-08	Negative
2022-03-09	Negative
2022-03-09	Negative
2022-03-09	Negative
2022-03-16	Negative
2022-03-16	Negative
2022-03-16	Negative
2022-03-16	Negative
2022-03-16	Negative
2022-04-29	Negative
2022-04-29	Omicron
2022-04-29	Negative
2022-04-29	Negative
2022-05-04	Omicron
2022-05-04	Omicron
2022-05-06	Omicron
2022-05-06	Omicron
2022-05-13	Omicron
2022-05-13	Negative
2022-05-13	Omicron
2022-05-13	Omicron
2022-05-18	Omicron
2022-05-18	Omicron
2022-05-18	Negative
2022-05-18	Omicron
2022-05-23	Omicron
2022-05-25	Omicron
2022-05-25	Omicron
2022-05-25	Omicron
2022-05-25	Omicron
2022-05-25	Omicron
2022-05-25	Omicron
2022-05-25	Omicron
