# Supplementary material for: Predominant SARS-CoV-2 variant impacts accuracy when screening for infection using exhaled breath vapor
Source: Commun Med (Lond). 2022 Dec 8;2:158. doi: 10.1038/s43856-022-00221-5 (PMC9731983; doi:10.1038/s43856-022-00221-5)
Supplement: Supplementary file 2 — Supplementary Data 2 [file 43856_2022_221_MOESM2_ESM.xlsx]

## Sheet: header
	Predominant SARS-CoV-2 variant impacts accuracy when screening for infection using exhaled breath vapor
	Mitchell M McCartney1,2,3,†, Eva Borras1,2,†, Dante E Rojas1,2, Tristan L Hicks1,2, Katherine L Hamera1,2, Nam K Tran4, Tina Tham5, Maya M Juarez5, Enrique Lopez6, Nicholas J Kenyon2,3,5, and Cristina E Davis1,2,3,*
	1 Mechanical and Aerospace Engineering, UC Davis, Davis CA, USA
	2 UC Davis Lung Center, Davis CA, USA
	3 VA Northern California Health Care System, Mather CA, USA
	4 Department of Pathology and Laboratory Medicine, UC Davis, Sacramento CA, USA
	5 Department of Internal Medicine, UC Davis, Sacramento CA, USA
	6 UC Davis School of Medicine, Sacramento CA, USA
	†Contributed equally
	*E-mail: cedavis@ucdavis.edu

## Sheet: compound table
Putative identifications of the 63 breath VOCs used by PLS-DA models (50 iterations each) to discriminate non-COVID from COVID(+) subjects. RT = retention time, MS match factor = reverse match of obtained mass spectra to the NIST 2020 database; KI = Kovats index; VIP = variance in projection score from PLS-DA models (a value indicates the compound had an above average influence to distinguish non…
#	RT (min)	Putative identification	Formula	CAS ID	MS match factor	Base m/z	KI Observed	KI Reference	VIP Delta + Omicron wave	VIP Delta wave	VIP Omicron wave
1	4.15	Methyl 3-methoxy-2-methylpropanoate	C6H12O3	3852-11-7	62.5	132.1	798	797 (estimated)		0.8
2	4.36	1-(1-ethoxyethoxy)-propane	C7H16O2	20680-10-8	64.1	132.1	804	827	1.18	0.79	0.89
3	4.6	2,2-Dimethylpropyl acetate	C7H14O2	926-41-0	77.5	130.2	811	816		0.87
4	4.67	Lactic acid	C3H6O3	50-21-5	74.6	90.1	813	838		0.66
5	4.79	2,4-Dimethylheptane	C9H20	2213-23-2	66.7	128.3	817	817		0.74
6	5.38	5-methyl-2-Hexanol	C7H16O	627-59-8	48.6	116.2	834	815 (estimated)	0.95		0.67
7	5.4	2-Heptanol	C7H16O	543-49-7	53.9	116.2	835	875		0.77	0.77
8	6.168	2-methyl-1,3-Butanediol	C5H12O2	684-84-4	54.8	104.1	858	859 (estimated)			0.67
9	6.26	2-ethyl-1-butanol	C6H14O	97-95-0	59.8	102.2	860	834			0.73
10	7.19	3-Ethyl-3-pentanol	C7H16O	597-49-9	60.9	116.1	888	863		0.65
11	7.63	Heptanal	C7H14O	111-71-7	73.2	114.2	901	901	0.68	0.79
12	8.54	1,7,7-trimethyl-tricyclo[2.2.1.0(2,6)]heptane(Tricyclene)	C10H16	508-32-7	66.1	136.2	922	926		1.13	0.69
13	8.76	3-Carene	C10H16	13466-78-9	69.8	136.2	1004	1004		0.74	0.89
14	9.6	1-Methoxy-2-propyl acetate	C6H12O3	108-65-6	55.1	132.2	946	914			0.69
15	10.49	beta-Pinene	C10H16	127-91-3	78	136.2	967	967	0.71
16	10.5	4-methylene-1-(1-methylethyl)-bicyclo[3.1.0]hexane (Sabinene)	C10H16	3387-41-5	68.6	136.2	967	968	0.8	0.76
17	10.51	4-methylene-1-(1-methylethyl)-bicyclo[3.1.0]hexane (Sabinene)	C10H16	3387-41-5	66.1	136.2	967	967	0.87		0.79
18	10.69	4-methylene-1-(1-methylethyl)-bicyclo[3.1.0]hexane (Sabinene)	C10H16	3387-41-5	53.9	136.2	971	969	0.66
19	10.79	Not Identified							0.76	0.71
20	11.05	3-oxiranyl-7-Oxabicyclo[4.1.0]heptane	C8H12O2	106-87-6	68.8	140.1	979	981 (estimated)		0.73	0.77
21	11.22	2-methyl-1-Hepten-6-one	C8H14O	10408-15-8	65.3	126.1	983	966		0.84	0.62
22	11.28	3-Octyn-2-ol	C8H14O	41746-22-9	66.7	126.1	985	996 (estimated)	0.88		0.74
23	11.36	2-methyl-1-hepten-6-one	C8H14O	10408-15-8	75.4	126.2	987	966	0.89	0.94	0.89
24	11.82	1-Octen-3-ol	C8H16O	3391-86-4	58.2	128	997	998	0.92		1.19
25	11.88	3-Methylpyridazine	C5H6N2	1632-76-4	68.7	94.1	999	982	1.03	0.86	1.44
26	11.94	Phenol	C6H6O	108-95-2	51.3	94	1000	1002	0.99		1.13
27	11.97	1,1-dimethylethyl ethyl disulfide	C6H14S2	4151-69-3	61.3	150.1	1001	1023	0.93		0.99
28	11.97	Phenol	C6H6O	108-95-2	60.6	94	1001	1002	0.74	0.66
29	11.98	Phenyl ester acetic acid	C8H8O2	122-79-2	49.3	136.2	1001	1008	0.8		1.27
30	11.98	Not Identified									0.84
31	12.02	1,1-dimethylethyl ethyl disulfide	C6H14S2	4151-69-3	49.5	234.1	1002	1023	1.17		1.31
32	12.07	Phenol	C6H6O	108-95-2	60.3	94	1003	1002	0.87		1.07
33	12.2	Phenol	C6H6O	108-95-2	49.2	94	1005	1002	1.14		1.06
34	12.82	1-Decen-3-yne	C10H16	33622-26-3	78.5	136.2	1019	1023	0.73
35	14.16	2-ethyl-hexanoyl chloride	C8H15ClO	760-67-8	68.5	162.7	1047	1040	0.71
36	14.63	4,6,8-trimethyl-1-Nonene	C12H24	54410-98-9	66.1	168.3	1057	1012 (estimated)		0.98
37	14.84	5-cyclopropylidene-1-Pentanol	C8H14O	162377-97-1	66.2	126.1	1061	1085 (estimated)		1.23
38	18.87	Not Identified							0.78	0.75
39	19.76	2,3-dihydro-1-methyl-pyridazo[4,5-b]pyrrole	C7H9N3	112513-72-1	50	135	1165	1147 (estimated)	0.81		0.86
40	19.78	Benzothiazole	C7H5NS	95-16-9	61.4	135.2	1165	1185	0.77		0.85
41	21.41	Decanal	C10H20O	112-31-2	92.8	156.3	1200	1202			0.67
42	24.28	2-Butyl-1-octanol	C12H26O	3913-02-08	61.9	186.3	1264	1277			0.87
43	26.5	Not Identified								0.8	0.83
44	27.2	2,3,5,8-tetramethyl-decane	C14H30	192823-15-7	74.3	198.4	1332	1318	0.94		0.68
45	29.37	2-Decanynoic acid	C10H16O2	1851-90-7	70.3	168.2	1387	1389(estimated)		0.88
46	29.71	Not Identified							1.77		1.62
47	29.77	Dodecanal	C12H24O	112-54-9	66.6	184.3	1397	1397		0.81
48	32.19	Not Identified							1.46	1.08	1.03
49	32.71	2-Bromo dodecane	C12H25Br	13187-99-0	63.3	248	1492	1505	0.73
50	32.97	Not Identified							0.74
51	33.04	Not Identified							0.92		0.84
52	33.39	2-Hydroxy-1,1,10-trimethyl-6,9-epidioxydecalin	C13H22O3	108511-85-9	61.7	226	1516	1507 (estimated)	0.76
53	33.43	Not Identified							0.72		0.59
54	33.52	3,7,11-trimethyl-1-dodecanol (Hexahydrofarnesol)	C15H32O	6750-34-1	60.8	228.2	1521	1563	1.21	1.43
55	33.89	3,7,11-trimethyl-1-dodecanol	C15H32O	6750-34-1	78.6	228.2	1535	1576	1.18		1.14
56	34.09	Geranyl isovalerate	C15H26O2	109-20-6	69.4	238.2	1542	1573	0.75
57	34.22	3,7,11-trimethyl-1-dodecanol (Hexahydrofarnesol)	C15H32O	6750-34-1	67.9	228.2	1547	1563	0.81
58	34.62	Geranyl isovalerate	C15H26O2	109-20-6	66	238.2	1562	1573		1.1
59	36.85	Not Identified							0.99		0.94
60	37.44	Not Identified							0.85		0.63
61	39.52	Tetradecanoic acid	C14H28O2	544-63-8	76.2	228.4	1767	1767	0.75	0.92
62	40.72	Not Identified									0.52
63	42.37	Ethyl 9-hexadecenoate	C18H34O2	54546-22-4	72.8	282.5	1969	1955		1.11
