# Supplementary material for: Predominant SARS-CoV-2 variant impacts accuracy when screening for infection using exhaled breath vapor
Source: Commun Med (Lond). 2022 Dec 8;2:158. doi: 10.1038/s43856-022-00221-5 (PMC9731983; doi:10.1038/s43856-022-00221-5)
Supplement: Supplementary file 3 — Supplementary Data 3 [file 43856_2022_221_MOESM3_ESM.xlsx]

## Sheet: header
	Predominant SARS-CoV-2 variant impacts accuracy when screening for infection using exhaled breath vapor
	Mitchell M McCartney1,2,3,†, Eva Borras1,2,†, Dante E Rojas1,2, Tristan L Hicks1,2, Katherine L Hamera1,2, Nam K Tran4, Tina Tham5, Maya M Juarez5, Enrique Lopez6, Nicholas J Kenyon2,3,5, and Cristina E Davis1,2,3,*
	1 Mechanical and Aerospace Engineering, UC Davis, Davis CA, USA
	2 UC Davis Lung Center, Davis CA, USA
	3 VA Northern California Health Care System, Mather CA, USA
	4 Department of Pathology and Laboratory Medicine, UC Davis, Sacramento CA, USA
	5 Department of Internal Medicine, UC Davis, Sacramento CA, USA
	6 UC Davis School of Medicine, Sacramento CA, USA
	†Contributed equally
	*E-mail: cedavis@ucdavis.edu

## Sheet: fig1
	Latent Variable Plots					Boxplots				ROC Curves
	(a) Delta + Omicron						(a) Delta + Omicron				(a) Delta + Omicron
	#	group	lv1	lv2		#	group	prediction score		point	x value	y value
	1	COVID(-)	-6.44	0.908		1	COVID(-)	0.171		1	0	0
	2	COVID(-)	-4.07	0.825		2	COVID(-)	0.473		2	0	0.0144928
	3	COVID(-)	-0.571	-3.03		3	COVID(-)	1.1		3	0	0.0434783
	4	COVID(-)	-3.99	-5.6		4	COVID(-)	0.851		4	0	0.057971
	5	COVID(-)	1.61	-2.81		5	COVID(-)	0.786		5	0	0.0724638
	6	COVID(-)	-7.9	3.7		6	COVID(-)	0.311		6	0	0.0869565
	7	COVID(-)	-1.6	-4.58		7	COVID(-)	0.646		7	0	0.101449
	8	COVID(-)	-2.17	-4.54		8	COVID(-)	0.393		8	0	0.130435
	9	COVID(-)	-1.59	-1.63		9	COVID(-)	0.84		9	0	0.144928
	10	COVID(-)	-2.66	2.59		10	COVID(-)	1.21		10	0	0.15942
	11	COVID(-)	-1.44	-0.0723		11	COVID(-)	0.699		11	0	0.173913
	12	COVID(-)	-2.17	-3.61		12	COVID(-)	0.547		12	0	0.188406
	13	COVID(-)	-4.39	-0.845		13	COVID(-)	0.378		13	0	0.202899
	14	COVID(-)	-1.17	-3.05		14	COVID(-)	1.24		14	0	0.217391
	15	COVID(-)	-4.26	-5.54		15	COVID(-)	0.97		15	0	0.231884
	16	COVID(-)	-4.2	4.07		16	COVID(-)	-0.131		16	0	0.246377
	17	COVID(-)	-4.03	-3.61		17	COVID(-)	0.979		17	0	0.26087
	18	COVID(-)	-0.984	-4.47		18	COVID(-)	0.705		18	0	0.275362
	19	COVID(-)	-3.26	-6.12		19	COVID(-)	0.765		19	0	0.289855
	20	COVID(-)	-0.536	-3.03		20	COVID(-)	0.695		20	0	0.318841
	21	COVID(-)	-4.39	5.15		21	COVID(-)	0.106		21	0	0.333333
	22	COVID(-)	-4.37	-0.135		22	COVID(-)	0.838		22	0	0.347826
	23	COVID(-)	-4.46	4.12		23	COVID(-)	0.393		23	0	0.376812
	24	COVID(-)	-0.288	-2.6		24	COVID(-)	0.568		24	0	0.391304
	25	COVID(-)	-4.33	0.0801		25	COVID(-)	0.537		25	0	0.405797
	26	COVID(-)	2.21	-2.15		26	COVID(-)	0.845		26	0.0714286	0.405797
	27	COVID(-)	0.747	-4.53		27	COVID(-)	1.16		27	0.0714286	0.42029
	28	COVID(+)	-0.488	6.82		28	COVID(-)	1.03		28	0.0714286	0.434783
	29	COVID(+)	6.32	-0.417		29	COVID(-)	0.65		29	0.0714286	0.449275
	30	COVID(+)	6.56	0.739		30	COVID(-)	1.12		30	0.142857	0.449275
	31	COVID(+)	2.44	-2.23		31	COVID(-)	0.829		31	0.142857	0.463768
	32	COVID(+)	1.05	1.2		32	COVID(-)	0.859		32	0.214286	0.463768
	33	COVID(+)	5.12	-0.754		33	COVID(-)	0.559		33	0.214286	0.478261
	34	COVID(+)	7.06	-0.229		34	COVID(-)	0.603		34	0.214286	0.492754
	35	COVID(+)	4.25	0.872		35	COVID(-)	0.923		35	0.214286	0.507246
	36	COVID(+)	2.54	-1.48		36	COVID(-)	0.298		36	0.214286	0.521739
	37	COVID(+)	0.133	5		37	COVID(-)	1.11		37	0.214286	0.536232
	38	COVID(+)	7.28	2.28		38	COVID(-)	0.922		38	0.214286	0.550725
	39	COVID(+)	3.18	-1.81		39	COVID(-)	0.418		39	0.214286	0.565217
	40	COVID(+)	2.08	-2.29		40	COVID(-)	0.797		40	0.214286	0.57971
	41	COVID(+)	3.66	0.0784		41	COVID(-)	0.277		41	0.285714	0.57971
	42	COVID(+)	7.69	1.34		42	COVID(-)	0.788		42	0.285714	0.594203
	43	COVID(+)	-0.157	8.48		43	COVID(-)	0.964		43	0.285714	0.608696
	44	COVID(+)	4.79	1.06		44	COVID(-)	0.558		44	0.285714	0.623188
	45	COVID(+)	-1.86	3.77		45	COVID(-)	0.701		45	0.357143	0.623188
	46	COVID(+)	5.57	2.15		46	COVID(-)	0.312		46	0.357143	0.637681
	47	COVID(+)	-3.29	7.17		47	COVID(-)	0.221		47	0.357143	0.652174
	48	COVID(+)	1.67	4.39		48	COVID(-)	0.132		48	0.357143	0.666667
	49	COVID(+)	-2.21	5.76		49	COVID(-)	1.09		49	0.357143	0.681159
	50	COVID(+)	-1.08	-2.6		50	COVID(-)	0.445		50	0.357143	0.710145
	51	COVID(+)	-1.07	0.876		51	COVID(-)	0.63		51	0.357143	0.724638
	52	COVID(+)	3.53	-0.651		52	COVID(-)	0.859		52	0.357143	0.73913
	53	COVID(+)	5.95	0.996		53	COVID(-)	0.61		53	0.428571	0.73913
	54	COVID(-)	1.63	1.92		54	COVID(-)	0.87		54	0.5	0.73913
	55	COVID(-)	-3.4	3.02		55	COVID(-)	0.592		55	0.571429	0.73913
	56	COVID(-)	-4.11	-2.72		56	COVID(-)	1.22		56	0.571429	0.753623
	57	COVID(-)	-2.06	-4.14		57	COVID(-)	1.11		57	0.642857	0.753623
	58	COVID(-)	-1.16	-4.72		58	COVID(-)	-0.126		58	0.642857	0.768116
	59	COVID(-)	-0.547	1.79		59	COVID(-)	1.23		59	0.642857	0.782609
	60	COVID(-)	-1.51	-1.98		60	COVID(-)	0.353		60	0.642857	0.811594
	61	COVID(-)	-4.05	5.71		61	COVID(-)	0.373		61	0.642857	0.826087
	62	COVID(-)	-1.21	-3.09		62	COVID(-)	1.23		62	0.642857	0.84058
	63	COVID(-)	-2.3	-3.84		63	COVID(-)	1.07		63	0.642857	0.855072
	64	COVID(-)	-2.74	1.15		64	COVID(-)	0.662		64	0.642857	0.869565
	65	COVID(-)	-0.692	3.5		65	COVID(-)	0.549		65	0.642857	0.884058
	66	COVID(-)	1.22	-0.476		66	COVID(-)	0.547		66	0.642857	0.898551
	67	COVID(-)	-2.98	-5.81		67	COVID(-)	0.541		67	0.642857	0.913043
	68	COVID(-)	-2.65	-3.68		68	COVID(-)	1		68	0.642857	0.927536
	69	COVID(-)	5.49	1.32		69	COVID(-)	0.84		69	0.642857	0.942029
	70	COVID(-)	-1.84	-4.1		70	COVID(+)	-0.0331		70	0.642857	0.956522
	71	COVID(-)	-1.76	-0.0418		71	COVID(+)	0.621		71	0.642857	0.971014
	72	COVID(-)	-3.2	-0.0482		72	COVID(+)	0.804		72	0.714286	0.971014
	73	COVID(-)	-0.0658	-2.78		73	COVID(+)	0.516		73	0.785714	0.971014
	74	COVID(-)	0.893	0.593		74	COVID(+)	0.745		74	0.857143	0.971014
	75	COVID(-)	-2.08	-4.12		75	COVID(+)	0.515		75	0.857143	0.985507
	76	COVID(-)	-4.01	5.28		76	COVID(+)	0.584		76	0.857143	1
	77	COVID(-)	-3.44	3.01		77	COVID(+)	-0.0241		77	0.928571	1
	78	COVID(-)	-0.791	-0.989		78	COVID(+)	0.767		78	1	1
	79	COVID(-)	-3.08	-0.0036		79	COVID(+)	-0.139
	80	COVID(-)	-3.27	-1.37		80	COVID(+)	-0.0136		(b) Delta
	81	COVID(-)	-1.87	-6.28		81	COVID(+)	0.49		point	x value	y value
	82	COVID(-)	1.23	-3.16		82	COVID(+)	0.459		1	0	0
	83	COVID(-)	-0.176	-5.33		83	COVID(+)	-0.368		2	0	0.0322581
	84	COVID(-)	-4.48	3.48						3	0	0.0645161
	85	COVID(-)	-5	4.42		(b) Delta				4	0	0.0967742
	86	COVID(-)	-2.15	3.17		#	group	prediction score		5	0	0.129032
	87	COVID(-)	-1.95	0.601		1	COVID(-)	0.459		6	0	0.16129
	88	COVID(-)	-3.15	-4.63		2	COVID(-)	0.682		7	0	0.193548
	89	COVID(-)	-0.485	6.04		3	COVID(-)	0.365		8	0	0.225806
	90	COVID(-)	-0.268	-3.59		4	COVID(-)	0.868		9	0	0.258065
	91	COVID(-)	-4.25	-2.68		5	COVID(-)	0.436		10	0	0.290323
	92	COVID(-)	-3.8	4.33		6	COVID(-)	0.03		11	0	0.322581
	93	COVID(-)	-0.0584	-4.41		7	COVID(-)	0.32		12	0	0.354839
	94	COVID(-)	-0.327	1.28		8	COVID(-)	-0.0993		13	0	0.387097
	95	COVID(-)	-1.65	0.219		9	COVID(-)	0.0601		14	0	0.419355
	96	COVID(-)	-5	0.504		10	COVID(-)	0.664		15	0	0.451613
	97	COVID(-)	-0.803	-0.65		11	COVID(-)	0.744		16	0	0.483871
	98	COVID(-)	-4.57	2.73		12	COVID(-)	0.672		17	0.25	0.483871
	99	COVID(-)	-0.288	1.3		13	COVID(-)	0.8		18	0.25	0.516129
	100	COVID(-)	4.22	-1.18		14	COVID(-)	0.505		19	0.25	0.548387
	101	COVID(-)	-0.235	4.44		15	COVID(-)	0.344		20	0.25	0.580645
	102	COVID(-)	-6.6	2.52		16	COVID(-)	0.279		21	0.25	0.612903
	103	COVID(-)	-3.12	6.82		17	COVID(-)	-0.134		22	0.25	0.645161
	104	COVID(-)	-1.67	-2.61		18	COVID(-)	0.244		23	0.25	0.677419
	105	COVID(-)	-2.47	0.706		19	COVID(-)	0.707		24	0.25	0.709677
	106	COVID(-)	-5.34	4.05		20	COVID(-)	0.415		25	0.25	0.741935
	107	COVID(-)	-7.08	1.61		21	COVID(-)	0.0958		26	0.25	0.774194
	108	COVID(-)	-1.6	-1.28		22	COVID(-)	0.565		27	0.5	0.774194
	109	COVID(-)	-3.3	-1.96		23	COVID(-)	0.72		28	0.5	0.806452
	110	COVID(-)	-3.13	-4.58		24	COVID(-)	0.85		29	0.5	0.83871
	111	COVID(-)	1.08	6.39		25	COVID(-)	0.114		30	0.5	0.870968
	112	COVID(-)	-1.95	-6.38		26	COVID(-)	0.908		31	0.75	0.870968
	113	COVID(-)	0.957	0.191		27	COVID(-)	1.02		32	0.75	0.903226
	114	COVID(-)	-0.328	-2.21		28	COVID(-)	0.251		33	0.75	0.935484
	115	COVID(-)	-4.71	-2.06		29	COVID(-)	0.633		34	0.75	0.967742
	116	COVID(-)	-6.79	1.19		30	COVID(-)	0.111		35	0.75	1
	117	COVID(-)	-3.59	4.85		31	COVID(-)	1.29		36	1	1
	118	COVID(-)	0.741	0.141		32	COVID(+)	-0.432
	119	COVID(-)	0.707	-1.87		33	COVID(+)	0.466		(c) Omicron
	120	COVID(-)	-0.955	-1.66		34	COVID(+)	0.232		point	x value	y value
	121	COVID(-)	-3.71	0.248		35	COVID(+)	0.0824		1	0	0
	122	COVID(-)	-5.71	3.37						2	0	0.0344828
	123	COVID(+)	-0.132	6.23		(c) Omicron				3	0	0.0689655
	124	COVID(+)	0.234	-2.4		#	group	prediction score		4	0	0.103448
	125	COVID(+)	-2.07	3.12		1	COVID(-)	1.07		5	0	0.137931
	126	COVID(+)	-2.78	3.13		2	COVID(-)	1.4		6	0	0.172414
	127	COVID(+)	-0.187	-3.22		3	COVID(-)	1.35		7	0	0.206897
	128	COVID(+)	-1.16	-2.36		4	COVID(-)	1.17		8	0	0.241379
	129	COVID(+)	-4.17	0.2		5	COVID(-)	1.55		9	0	0.275862
	130	COVID(+)	4.53	2.33		6	COVID(-)	0.285		10	0	0.344828
	131	COVID(+)	-1.04	-3.27		7	COVID(-)	0.137		11	0	0.448276
	132	COVID(+)	7.93	0.523		8	COVID(-)	1.23		12	0	0.482759
	133	COVID(+)	3.55	0.0971		9	COVID(-)	0.344		13	0	0.517241
	134	COVID(+)	-2.71	1.88		10	COVID(-)	0.402		14	0	0.551724
	135	COVID(+)	-0.13	-0.363		11	COVID(-)	0.683		15	0	0.586207
	136	COVID(+)	8.84	2.29		12	COVID(-)	0.648		16	0	0.62069
						13	COVID(-)	0.96		17	0	0.655172
	(b) Delta					14	COVID(-)	0.924		18	0	0.689655
	#	group	lv1	lv2		15	COVID(-)	1.12		19	0	0.724138
	1	COVID(-)	-1.99	-4.97		16	COVID(-)	0.966		20	0	0.758621
	2	COVID(-)	-6.47	0.948		17	COVID(-)	1.21		21	0	0.793103
	3	COVID(-)	-7.24	2.85		18	COVID(-)	1.19		22	0	0.827586
	4	COVID(-)	-3.58	-1.1		19	COVID(-)	1.34		23	0.166667	0.827586
	5	COVID(-)	0.293	-4.21		20	COVID(-)	0.554		24	0.333333	0.827586
	6	COVID(-)	-0.0206	-3.58		21	COVID(-)	1.19		25	0.333333	0.862069
	7	COVID(-)	-3.65	-0.605		22	COVID(-)	1.37		26	0.5	0.862069
	8	COVID(-)	-4.1	2.31		23	COVID(-)	0.807		27	0.666667	0.862069
	9	COVID(+)	-1.02	3.03		24	COVID(-)	0.853		28	0.666667	0.896552
	10	COVID(+)	2.57	1.06		25	COVID(-)	1.17		29	0.666667	0.931034
	11	COVID(+)	4.66	3.11		26	COVID(-)	1.17		30	0.666667	0.965517
	12	COVID(+)	2.56	-1.56		27	COVID(-)	1.01		31	0.666667	1
	13	COVID(+)	4.68	-1.07		28	COVID(-)	0.901		32	0.833333	1
	14	COVID(+)	3.58	1.2		29	COVID(-)	1.38		33	1	1
	15	COVID(+)	5.9	1.01		30	COVID(+)	0.609
	16	COVID(+)	3.84	1.58		31	COVID(+)	0.631
	17	COVID(-)	-0.17	0.692		32	COVID(+)	-0.000999
	18	COVID(-)	-4.71	3.59		33	COVID(+)	0.453
	19	COVID(-)	0.676	0.789		34	COVID(+)	0.0924
	20	COVID(-)	-2.52	-1.32		35	COVID(+)	0.5
	21	COVID(-)	-1.66	2.79
	22	COVID(-)	3.2	1.7
	23	COVID(-)	-0.217	2.41
	24	COVID(-)	3.08	3.39
	25	COVID(-)	-0.905	6.36
	26	COVID(-)	-2.55	1.16
	27	COVID(-)	-0.188	-2.69
	28	COVID(-)	-3.48	2.2
	29	COVID(-)	-5.39	3
	30	COVID(-)	-3.61	4.35
	31	COVID(-)	-1.08	3.17
	32	COVID(-)	-0.651	3.43
	33	COVID(-)	2.23	4.85
	34	COVID(-)	-0.853	4.1
	35	COVID(-)	-1.5	-0.635
	36	COVID(-)	-2.26	3.79
	37	COVID(-)	-0.426	5.35
	38	COVID(-)	-2.03	1.7
	39	COVID(-)	-2.02	-0.158
	40	COVID(-)	-3.13	-0.353
	41	COVID(-)	-1.08	5.93
	42	COVID(-)	-1.53	-3.01
	43	COVID(-)	-1.26	-4.61
	44	COVID(-)	-0.593	3.69
	45	COVID(-)	-1.31	0.019
	46	COVID(-)	1.28	3.08
	47	COVID(-)	-4.52	-3.86
	48	COVID(+)	3.05	7.4
	49	COVID(+)	1.64	-1.6
	50	COVID(+)	1.59	1.26
	51	COVID(+)	2.29	2.19
	(c) Omicron
	#	group	lv1	lv2
	1	COVID(+)	-0.178126	0.853727
	2	COVID(+)	-0.955912	4.8271
	3	COVID(+)	1.64158	0.863574
	4	COVID(+)	5.57523	0.551516
	5	COVID(+)	7.28794	-0.0554181
	6	COVID(+)	3.53892	0.874846
	7	COVID(+)	1.31107	0.583001
	8	COVID(+)	7.45429	1.41637
	9	COVID(+)	5.9851	-2.15406
	10	COVID(+)	-0.246074	3.71126
	11	COVID(+)	-0.317401	2.92848
	12	COVID(+)	3.75867	1.19856
	13	COVID(+)	3.56532	-1.50716
	14	COVID(+)	-0.539041	1.94298
	15	COVID(+)	5.43737	1.33424
	16	COVID(+)	3.38273	0.415895
	17	COVID(+)	4.85756	-2.80525
	18	COVID(+)	-0.0503037	4.89993
	19	COVID(+)	2.13695	2.20379
	20	COVID(+)	2.81759	-0.962398
	21	COVID(+)	7.06835	0.726062
	22	COVID(+)	-0.5476	0.756674
	23	COVID(+)	4.9175	-1.01115
	24	COVID(+)	5.4548	0.574511
	25	COVID(+)	1.53415	-1.24753
	26	COVID(+)	3.4671	-2.45395
	27	COVID(+)	4.4772	0.388285
	28	COVID(+)	-2.41388	1.06191
	29	COVID(-)	-2.74302	-2.68146
	30	COVID(-)	-5.25876	1.0063
	31	COVID(-)	-2.50045	-3.8068
	32	COVID(-)	-3.1446	-2.0656
	33	COVID(-)	-3.7796	2.68675
	34	COVID(-)	-4.43808	-0.292297
	35	COVID(-)	-1.69183	-1.09896
	36	COVID(-)	-1.66368	-4.11821
	37	COVID(-)	-4.33558	-1.33773
	38	COVID(-)	-4.80056	-0.439688
	39	COVID(-)	-1.66794	-0.364866
	40	COVID(-)	-5.35468	0.0966319
	41	COVID(-)	-0.0362054	-2.28851
	42	COVID(-)	-3.47304	1.53947
	43	COVID(-)	-5.31916	0.0704971
	44	COVID(-)	-3.51193	-1.79213
	45	COVID(-)	0.781165	-4.89305
	46	COVID(-)	3.84526	-2.37719
	47	COVID(-)	-2.41624	2.27727
	48	COVID(-)	-1.17954	-0.668226
	49	COVID(-)	-3.13727	1.21791
	50	COVID(-)	0.0925741	3.14147
	51	COVID(-)	-1.16491	3.47839
	52	COVID(-)	-1.23111	4.0783
	53	COVID(-)	-0.655341	3.67886
	54	COVID(-)	-0.180537	-1.23791
	55	COVID(-)	-3.05111	1.84588
	56	COVID(-)	-1.145	-1.05355
	57	COVID(-)	0.257286	-1.27033
	58	COVID(-)	1.87764	1.56119
	59	COVID(-)	-1.7162	2.11877
	60	COVID(-)	-0.0170332	1.05276
	61	COVID(-)	-3.36198	-0.219185
	62	COVID(-)	-0.183864	2.51612
	63	COVID(-)	-3.55414	-0.34263
	64	COVID(-)	-0.874784	4.40606
	65	COVID(-)	-0.851046	0.827163
	66	COVID(-)	0.00524037	2.37645
	67	COVID(-)	-1.43682	-4.16945
	68	COVID(-)	-6.80559	-3.09192
	69	COVID(-)	-0.948642	5.17853
	70	COVID(-)	-0.306851	-2.39087
	71	COVID(-)	-3.10098	2.3204
	72	COVID(-)	-2.44171	1.52655
	73	COVID(-)	1.64147	0.803211
	74	COVID(-)	1.5771	-1.28183
	75	COVID(-)	-3.13771	-0.535964
	76	COVID(-)	-2.2975	4.30215
	77	COVID(-)	-1.74362	2.38307
	78	COVID(-)	-3.39434	-0.629003
	79	COVID(-)	-3.34612	-2.84138
	80	COVID(-)	-1.18851	2.16384
	81	COVID(-)	-2.71657	0.406957
	82	COVID(-)	1.08334	4.82404

## Sheet: fig2
subject #		1	2	3	4	5	6	7	8	9	10	11	12	13	14	15	16	17	18	19	20	21	22	23	24	25	26	27	28	29	30	31	32	33	34	35	36	37	38	39	40	41	42	43	44	45	46	47	48
subject COVID status		delta	delta	delta	delta	delta	delta	delta	COVID(-)	COVID(-)	COVID(-)	COVID(-)	COVID(-)	COVID(-)	COVID(-)	COVID(-)	COVID(-)	COVID(-)	COVID(-)	COVID(-)	COVID(-)	COVID(-)	COVID(-)	COVID(-)	COVID(-)	COVID(-)	COVID(-)	delta	COVID(-)	COVID(-)	delta	delta	COVID(-)	COVID(-)	delta	COVID(-)	COVID(-)	COVID(-)	delta	COVID(-)	COVID(-)	COVID(-)	COVID(-)	COVID(-)	COVID(-)	COVID(-)	COVID(-)	COVID(-)	COVID(-)
	compound #		(Raw mass spec signal intensity values with each sample's corresponding background VOC abundances subtracted. NaN = compound not detected, or below instrument limits of detection, in given sample.)
(See Supplementary Data 02	1	NaN	NaN	NaN	422892	NaN	NaN	NaN	NaN	NaN	NaN	NaN	NaN	NaN	NaN	NaN	NaN	NaN	115163	200004	NaN	NaN	284429	NaN	NaN	NaN	NaN	415964	NaN	NaN	5245247	NaN	NaN	NaN	NaN	NaN	NaN	NaN	319126	3156174	NaN	211654	NaN	NaN	NaN	NaN	NaN	NaN	NaN
for compound IDs)	2	NaN	NaN	NaN	NaN	NaN	72985	NaN	NaN	NaN	NaN	NaN	NaN	200510	NaN	270680	NaN	NaN	220453	32775	228178	79750	NaN	NaN	NaN	NaN	NaN	NaN	NaN	97382	NaN	NaN	24932	NaN	465952	NaN	619197	NaN	NaN	49971	NaN	55552	NaN	NaN	316229	252711	NaN	NaN	3971605
	3	NaN	NaN	NaN	NaN	NaN	125295	NaN	NaN	NaN	NaN	NaN	NaN	6711775	2690742	NaN	NaN	2016654	NaN	NaN	NaN	NaN	1391606	344477	347995	NaN	NaN	NaN	896667	NaN	NaN	6440551	7493837	6558498	NaN	NaN	2131428	NaN	2933205	667505	NaN	3901613	NaN	NaN	NaN	2485601	587352	1824982	NaN
	4	NaN	NaN	NaN	NaN	NaN	NaN	NaN	161098	180705	141865	187391	161666	146476	NaN	NaN	NaN	NaN	163735	382940	203755	NaN	NaN	NaN	NaN	NaN	NaN	NaN	NaN	662065	NaN	240319	230303	NaN	NaN	10991962	NaN	NaN	150362	NaN	NaN	NaN	262191	NaN	318659	NaN	NaN	NaN	NaN
	5	NaN	NaN	NaN	NaN	NaN	NaN	NaN	NaN	NaN	NaN	NaN	NaN	1067078	3275627	1315420	NaN	2678588	NaN	NaN	NaN	NaN	1186776	NaN	NaN	NaN	1940047	571787	745550	3480127	NaN	5902069	6768937	NaN	NaN	NaN	3503859	7582930	2490139	NaN	1840553	4203334	4941793	NaN	NaN	NaN	4318440	2971211	NaN
	6	NaN	366115	41166	1105497	44953	39696	NaN	NaN	NaN	NaN	96516	NaN	192237	483297	460225	NaN	189171	NaN	89267	73418	56181	70098	NaN	38921	64360	161450	NaN	NaN	NaN	NaN	NaN	NaN	2156100	NaN	NaN	NaN	NaN	NaN	NaN	NaN	902952	NaN	NaN	276252	NaN	1070457	1915829	587827
	7	NaN	193724	60355	1535468	75253	31609	17592	NaN	NaN	NaN	NaN	NaN	152892	202377	212982	34324	49818	NaN	NaN	56442	NaN	157318	NaN	NaN	88248	NaN	NaN	69255	NaN	NaN	NaN	NaN	476966	NaN	NaN	NaN	2175856	1172576	NaN	NaN	NaN	NaN	NaN	NaN	NaN	NaN	NaN	NaN
	8	NaN	NaN	NaN	NaN	NaN	43076	NaN	NaN	NaN	NaN	NaN	NaN	149195	117146	NaN	NaN	404240	119536	264499	332664	60606	270514	43299	157937	NaN	13754	123377	114557	14999	NaN	181880	NaN	NaN	102489	451304	NaN	189433	NaN	NaN	13056	NaN	NaN	NaN	NaN	37091	NaN	731457	NaN
	9	NaN	672265	NaN	NaN	150213	214195	346465	523887	NaN	NaN	NaN	NaN	157377	811813	176518	147487	1434134	NaN	NaN	NaN	270461	345308	85641	198307	NaN	541483	NaN	NaN	NaN	NaN	NaN	NaN	NaN	NaN	NaN	NaN	423406	NaN	NaN	NaN	NaN	NaN	NaN	NaN	NaN	NaN	731944	939260
	10	414281	780508	NaN	NaN	1244940	NaN	1136989	NaN	NaN	NaN	NaN	NaN	181920	NaN	NaN	234577	NaN	60769	314032	440661	NaN	144108	55059	94815	138152	NaN	NaN	42337	460740	NaN	1449290	NaN	NaN	139985	NaN	NaN	1480568	3202344	15873	89019	112318	NaN	NaN	NaN	NaN	NaN	402485	NaN
	11	NaN	488647	NaN	NaN	193739	NaN	NaN	NaN	223573	NaN	NaN	NaN	NaN	NaN	233146	NaN	61370	9908753	NaN	295685	NaN	86400	NaN	NaN	NaN	NaN	82785	5789833	288618	NaN	NaN	261383	NaN	NaN	NaN	439964	NaN	NaN	135459	NaN	NaN	NaN	NaN	898909	323439	269810	344001	NaN
	12	NaN	43896	NaN	39399	74369	36743	NaN	NaN	NaN	NaN	NaN	NaN	NaN	NaN	NaN	NaN	3609846	NaN	10823813	1191940	NaN	NaN	34349	NaN	NaN	NaN	88033	61543	NaN	102135	NaN	NaN	141096	143826	1948093	NaN	NaN	88813	NaN	NaN	133052	90436	NaN	NaN	NaN	NaN	NaN	NaN
	13	138886	141517	NaN	NaN	318856	323296	396750	399487	2252829	383197	884795	201346	600853	119973	256599	633914	525437	357482	463202	393199	NaN	126275	129667	108924	838264	179006	NaN	147662	173516	NaN	1021872	500724	214495	383151	665005	192557	203218	NaN	101452	NaN	413340	686824	350098	297087	NaN	222537	NaN	NaN
	14	77774	52548	NaN	205849	2173887	NaN	NaN	52339	8483	20133	23317	13431	127074	2002018	NaN	NaN	306749	NaN	NaN	NaN	NaN	88251	NaN	33234	9381	NaN	NaN	NaN	NaN	1467891	NaN	NaN	NaN	NaN	NaN	NaN	NaN	NaN	367459	NaN	NaN	NaN	195704	NaN	NaN	54973	NaN	113808
	15	373403	159092	146320	NaN	475798	612187	1076230	234523	5652004	3769154	2241732	349708	495556	NaN	494406	1819822	217445	380144	196899	182978	95597	165050	152676	249969	1648071	83849	199181	173270	314565	5390759	NaN	285293	128610	115781	205294	116995	NaN	NaN	189572	NaN	121285	240754	219761	139571	NaN	65993	136910	569082
	16	183050	NaN	148934	NaN	380199	298280	553013	171265	1211057	1798354	1067297	266930	249334	NaN	126111	887493	317313	270314	246058	182538	132978	NaN	171797	373710	206911	NaN	582014	45160	253305	NaN	472021	293300	54742	NaN	476754	185445	NaN	NaN	286664	132367	NaN	NaN	124194	196579	189794	178949	270661	171237
	17	245916	255038	220308	180860	756430	395466	700086	371656	2666896	2290383	1448381	568428	672299	NaN	227100	1181917	207874	505313	159680	321268	221058	181415	NaN	NaN	867772	NaN	42367	248837	204189	182559	413788	NaN	158610	NaN	290842	NaN	253491	NaN	285459	NaN	374677	237175	192724	188327	206069	129533	350040	557662
	18	NaN	NaN	NaN	117374	NaN	NaN	NaN	1034926	3452323	263145	NaN	NaN	NaN	NaN	637427	NaN	NaN	6328922	NaN	NaN	143793	NaN	368902	NaN	1098299	NaN	339786	1211817	NaN	284436	NaN	NaN	220302	NaN	NaN	NaN	NaN	356059	NaN	354091	NaN	NaN	NaN	NaN	NaN	180914	NaN	792499
	19	NaN	NaN	NaN	NaN	NaN	53647	NaN	142793	65808	207877	29534	NaN	NaN	117273	271290	NaN	NaN	506523	29250	NaN	NaN	36279	NaN	NaN	NaN	NaN	NaN	NaN	40796	NaN	435728	74090	NaN	NaN	NaN	215170	NaN	302338	282342	NaN	NaN	179940	NaN	NaN	146737	NaN	NaN	719867
	20	NaN	278854	758762	432926	945427	1220429	1659084	587747	1086509	747187	1502071	723030	NaN	NaN	NaN	1461112	21857	47795	NaN	96823	1446830	1665890	NaN	1769119	NaN	NaN	417253	NaN	1248739	706053	NaN	346101	68499	NaN	45008	NaN	NaN	37000	NaN	NaN	125893	NaN	53454	NaN	NaN	NaN	NaN	330396
	21	296445	295199	947908	NaN	532650	1037719	918454	1828686	2534801	1160854	1727165	972392	447540	NaN	NaN	4818620	NaN	NaN	NaN	NaN	3189997	3706667	4372330	NaN	NaN	3963059	5865277	NaN	2760424	6360972	NaN	NaN	NaN	NaN	NaN	NaN	29868	138177	NaN	NaN	NaN	NaN	NaN	156703	541421	NaN	400422	NaN
	22	871026	778226	1610616	NaN	976509	3208323	1746824	4590879	6654917	3215240	3734281	2726726	972472	NaN	NaN	NaN	NaN	NaN	NaN	37751336	6292839	11745002	13694450	NaN	NaN	11724490	NaN	NaN	8486280	18850856	NaN	1152283	1106631	3778919	10822895	NaN	675587	5694583	580356	NaN	NaN	NaN	NaN	2050762	544663	1073962	398742	NaN
	23	381174	394232	1011666	NaN	NaN	1416143	790409	597237	3065954	1494411	789859	1211424	799975	NaN	NaN	NaN	NaN	NaN	NaN	8411929	1031593	4070708	4902824	NaN	NaN	4210864	6346166	NaN	3191907	2980991	2111135	873708	1041820	1300801	15359915	NaN	NaN	1780256	9836394	NaN	843364	NaN	NaN	886329	1629341	1676038	840456	NaN
	24	432073	756916	NaN	NaN	NaN	NaN	NaN	NaN	NaN	NaN	NaN	NaN	750615	NaN	NaN	NaN	NaN	NaN	NaN	559698	31334	NaN	NaN	NaN	99877	22209	NaN	NaN	127706	201663	408214	NaN	NaN	NaN	NaN	14191448	NaN	NaN	NaN	NaN	NaN	10875479	8366119	NaN	NaN	NaN	10705831	12307754
	25	NaN	NaN	NaN	NaN	NaN	250299	NaN	NaN	NaN	NaN	NaN	258387	62159444	122772784	267432208	223347	184543168	260447	202808496	NaN	NaN	NaN	NaN	NaN	NaN	NaN	NaN	56969592	NaN	271026	NaN	346787	NaN	11854261	NaN	3424494	NaN	NaN	NaN	5389569	3935111	4048118	NaN	NaN	NaN	NaN	3323453	8064422
	26	NaN	NaN	NaN	NaN	176920	NaN	357218	NaN	NaN	NaN	NaN	NaN	23714248	82760064	103402136	147120	NaN	604480	72117664	1070415	NaN	NaN	NaN	NaN	NaN	NaN	NaN	NaN	NaN	NaN	162735	NaN	NaN	NaN	NaN	NaN	8645015	NaN	NaN	4725426	2863794	NaN	NaN	NaN	NaN	NaN	NaN	6558338
	27	NaN	NaN	NaN	NaN	349287	NaN	399966	NaN	NaN	NaN	NaN	NaN	NaN	NaN	NaN	191074	NaN	NaN	NaN	617571	NaN	NaN	NaN	NaN	NaN	NaN	NaN	91651	464613	261681	226051	NaN	175441	NaN	NaN	13286765	NaN	NaN	NaN	11810491	NaN	NaN	5996978	NaN	NaN	NaN	7875036	12022844
	28	NaN	155211	NaN	NaN	451165	NaN	1220669	NaN	260952	1139631	2255266	435134	NaN	2723218	1776954	1224560	NaN	115684	NaN	2883565	523165	NaN	NaN	140570	155878	190370	378430	NaN	NaN	NaN	NaN	NaN	NaN	NaN	10627483	849787	553365	NaN	NaN	504931	NaN	2148167	NaN	NaN	118981	235184	NaN	NaN
	29	NaN	NaN	NaN	NaN	261526	NaN	644152	NaN	NaN	NaN	180946	NaN	12891011	40914128	53380152	225205	NaN	NaN	NaN	1283157	196941	NaN	NaN	NaN	NaN	126678	NaN	NaN	555113	208672	NaN	NaN	NaN	NaN	1276992	NaN	NaN	NaN	NaN	446461	NaN	NaN	228331	578476	506437	NaN	NaN	961016
	30	109981	115509	NaN	151840	NaN	NaN	334837	NaN	NaN	NaN	5360583	NaN	6056818	NaN	5920953	131621	158712	NaN	NaN	882663	888398	NaN	NaN	NaN	NaN	NaN	162744	171866	782647	369050	362478	NaN	314372	403475	NaN	NaN	502201	NaN	197535	NaN	NaN	NaN	186293	559421	131007	NaN	821473	141578
	31	NaN	NaN	197181	NaN	218107	NaN	606447	NaN	367268	289159	799908	NaN	324280	NaN	11164128	876447	NaN	432318	NaN	6643362	997077	NaN	NaN	NaN	NaN	278996	NaN	NaN	598921	613722	402252	NaN	NaN	3072847	NaN	570787	1622059	NaN	8468561	NaN	791704	NaN	741812	450581	NaN	NaN	9894107	NaN
	32	NaN	NaN	NaN	NaN	316643	NaN	NaN	NaN	228331	619187	NaN	NaN	5475355	3704260	5278623	NaN	NaN	629699	NaN	NaN	334699	NaN	NaN	NaN	NaN	NaN	NaN	NaN	NaN	NaN	NaN	NaN	NaN	NaN	710569	NaN	NaN	NaN	NaN	NaN	NaN	NaN	NaN	NaN	NaN	NaN	NaN	212666
	33	NaN	NaN	NaN	NaN	NaN	NaN	NaN	NaN	978793	NaN	124006	NaN	NaN	150806	NaN	NaN	122774	NaN	NaN	NaN	NaN	NaN	NaN	NaN	NaN	NaN	NaN	NaN	NaN	2147047	NaN	NaN	NaN	NaN	NaN	NaN	NaN	NaN	1088511	NaN	NaN	955454	889573	NaN	NaN	NaN	NaN	NaN
	34	NaN	NaN	168497	2833722	612125	497944	1967997	26377400	14428917	3691461	NaN	NaN	NaN	NaN	481078	NaN	NaN	272801	NaN	2171503	NaN	152944	336665	330711	722651	NaN	NaN	NaN	NaN	NaN	1140342	979564	613589	451397	727385	503321	265750	NaN	198508	NaN	455265	269989	1750378	524973	659151	167042	487763	746313
	35	NaN	NaN	NaN	NaN	283855	76760	127743	175108	NaN	NaN	NaN	NaN	108571	1576404	2583656	NaN	1124571	NaN	99052	143836	75302	25914	29616	34123	NaN	NaN	216004	NaN	NaN	174291	225594	174207	NaN	326101	12560344	NaN	681883	NaN	2942435	NaN	779058	203284	93966	775783	666611	264803	NaN	NaN
	36	NaN	NaN	NaN	NaN	239284	NaN	NaN	NaN	NaN	NaN	NaN	NaN	1762369	NaN	271553	302924	139446	183031	463033	453584	303114	340772	NaN	240061	NaN	483415	NaN	208987	204840	NaN	211510	NaN	NaN	NaN	NaN	4276853	NaN	NaN	NaN	NaN	NaN	NaN	NaN	NaN	NaN	NaN	NaN	1807031
	37	NaN	NaN	NaN	NaN	NaN	131482	NaN	NaN	NaN	NaN	NaN	NaN	809032	686159	1078903	208138	522202	92356	101578	310192	179325	132211	107851	115744	NaN	160701	99563	105088	114075	210901	NaN	NaN	NaN	NaN	NaN	NaN	NaN	NaN	NaN	NaN	NaN	NaN	109619	318286	1312945	66399	454443	153786
	38	NaN	NaN	NaN	NaN	NaN	NaN	NaN	NaN	NaN	NaN	NaN	NaN	71655	65513	77201	NaN	NaN	43100	72053	88851	NaN	NaN	37186	NaN	39230	NaN	NaN	NaN	NaN	NaN	NaN	NaN	15579	47054	201237	NaN	NaN	107812	96563	NaN	NaN	75114	25779	98844	NaN	78444	NaN	NaN
	39	NaN	NaN	1070997	NaN	1180231	NaN	NaN	719263	NaN	NaN	NaN	806988	NaN	NaN	NaN	NaN	NaN	NaN	NaN	NaN	NaN	NaN	NaN	NaN	NaN	NaN	NaN	NaN	930072	NaN	NaN	NaN	9038316	8102330	NaN	7182397	NaN	NaN	35474636	8972566	NaN	NaN	9213739	9429147	33185124	11084994	NaN	NaN
	40	NaN	1375625	NaN	NaN	NaN	NaN	NaN	NaN	NaN	NaN	NaN	NaN	NaN	NaN	NaN	NaN	NaN	NaN	NaN	NaN	2146191	NaN	NaN	NaN	NaN	1631530	NaN	NaN	1368848	1658535	NaN	5548732	NaN	13908641	NaN	3231615	NaN	14249709	30422140	NaN	NaN	NaN	NaN	18405296	7991826	3601281	NaN	23336164
	41	NaN	1058999	NaN	NaN	NaN	NaN	2197197	NaN	NaN	NaN	NaN	NaN	NaN	NaN	NaN	2399983	NaN	NaN	NaN	2801978	1143374	NaN	NaN	NaN	NaN	1806274	NaN	NaN	2881941	NaN	2078809	NaN	NaN	NaN	NaN	2088422	2860202	NaN	NaN	NaN	2382787	NaN	NaN	NaN	NaN	2349910	NaN	NaN
	42	NaN	93086	48724	NaN	80064	NaN	86670	NaN	NaN	NaN	NaN	NaN	106599	125727	124278	71876	100906	NaN	54487	44373	NaN	16940	23734	16531	25948	16583	NaN	15388	13333	203480	160815	NaN	NaN	NaN	1500884	NaN	NaN	1572475	NaN	NaN	NaN	1261096	NaN	NaN	NaN	NaN	1321674	NaN
	43	NaN	NaN	NaN	NaN	NaN	NaN	59941	303459	NaN	218979	NaN	56666	NaN	89311	42259	NaN	55732	NaN	74051	NaN	103058	NaN	92756	74001	NaN	201271	NaN	67586	NaN	NaN	90429	NaN	197133	NaN	NaN	814598	NaN	NaN	1126885	NaN	NaN	NaN	NaN	NaN	NaN	NaN	546662	NaN
	44	66959	92831	91518	NaN	162751	81089	170354	133908	276758	150663	41933	192268	400836	441586	191085	427898	299115	82031	129291	103250	84439	74344	68842	57660	124976	86214	96024	NaN	48771	156152	NaN	NaN	NaN	NaN	NaN	NaN	NaN	NaN	NaN	NaN	NaN	NaN	NaN	NaN	NaN	NaN	NaN	NaN
	45	521834	1043834	NaN	790870	NaN	465477	876329	655840	1181733	936547	915374	624785	898803	NaN	1134387	824103	NaN	NaN	NaN	NaN	NaN	NaN	NaN	NaN	NaN	NaN	NaN	NaN	NaN	141705	NaN	NaN	40049	36027	255117	29546	27592	NaN	NaN	NaN	NaN	NaN	NaN	NaN	48044	NaN	NaN	NaN
	46	NaN	NaN	NaN	NaN	NaN	NaN	NaN	418304	NaN	NaN	NaN	439006	NaN	NaN	NaN	NaN	NaN	NaN	NaN	NaN	NaN	NaN	NaN	242616	NaN	NaN	NaN	NaN	NaN	NaN	NaN	NaN	296207	NaN	NaN	103495	NaN	NaN	NaN	335066	NaN	NaN	123089	NaN	NaN	NaN	NaN	NaN
	47	NaN	NaN	161682	344721	686961	394239	NaN	1268706	NaN	NaN	NaN	NaN	NaN	NaN	NaN	717556	NaN	129090	NaN	NaN	NaN	NaN	NaN	NaN	NaN	NaN	NaN	149686	NaN	97935	NaN	334339	209280	NaN	NaN	256501	NaN	84586	201311	NaN	197952	NaN	82761	NaN	NaN	NaN	NaN	NaN
	48	NaN	NaN	NaN	NaN	NaN	NaN	NaN	65047	NaN	NaN	NaN	NaN	76065	61822	69530	44210	36121	NaN	NaN	38353	15241	17935	17336	16937	NaN	NaN	NaN	602053	25848	47270	NaN	NaN	NaN	NaN	NaN	7482	11273	NaN	NaN	NaN	69281	NaN	NaN	NaN	NaN	NaN	NaN	NaN
	49	353284	324173	NaN	NaN	789060	434728	622764	700831	1029670	686026	522961	430026	698399	807464	611757	266427	414034	134963	241424	155187	140668	140727	131195	110051	461729	119378	60141	108247	103860	178719	NaN	NaN	NaN	57658	67492	53202	81870	104065	NaN	120875	62930	56252	76780	NaN	71271	66030	88987	NaN
	50	NaN	138756	NaN	537544	101915	57691	67909	102448	150005	97970	74871	56036	99860	147063	102472	215155	71448	NaN	NaN	NaN	NaN	NaN	68122	19116	60211	NaN	NaN	NaN	NaN	NaN	NaN	NaN	368111	NaN	271694	148398	92573	NaN	117823	141639	134247	126362	NaN	NaN	NaN	NaN	NaN	109146
	51	537400	206787	282530	189782	539949	96522	523311	264528	570445	462126	291009	285422	303130	298288	358266	327664	NaN	NaN	NaN	NaN	132971	NaN	259736	128195	180626	NaN	NaN	NaN	NaN	NaN	247878	NaN	NaN	NaN	306645	NaN	NaN	NaN	468220	NaN	NaN	NaN	NaN	NaN	285878	355446	NaN	196777
	52	NaN	NaN	72895	22661	NaN	11347	26911	22225	29691	6425	21610	6316	38728	41549	NaN	82088	NaN	NaN	NaN	17630	16535	27313	19961	NaN	10316	NaN	8829	NaN	NaN	17788	NaN	15759	37017	45092	56306	26311	46616	NaN	37233	54725	32921	34876	47943	40375	59212	36422	64032	46448
	53	31899	29376	NaN	72226	85336	48255	85144	76095	125175	74023	59967	71541	114806	134162	100989	169621	74907	27267	34430	264358	23046	NaN	NaN	14591	43386	201869	NaN	NaN	30224	NaN	NaN	98228	337710	36096	NaN	NaN	15710	13414	46195	NaN	NaN	19695	15182	NaN	NaN	NaN	NaN	17775
	54	NaN	NaN	NaN	NaN	NaN	NaN	NaN	127707	109989	74853	86660	79913	NaN	152143	201087	230188	73303	33733	39161	23804	28119	29807	20978	24592	46325	NaN	NaN	NaN	NaN	48666	40353	33238	42498	NaN	NaN	NaN	NaN	NaN	53761	NaN	46040	45570	51866	47269	69414	49044	NaN	NaN
	55	333003	269959	211605	623895	794582	414395	664579	718041	935894	618882	526693	498206	830987	961887	776477	1322930	475835	154160	237751	171986	175133	140804	160926	124742	413978	134277	163132	85450	117837	75023	175692	124175	129417	370122	463223	289241	414569	NaN	399628	372686	NaN	346879	387675	NaN	440355	NaN	547192	NaN
	56	144858	83405	77195	207247	298071	140608	243748	302352	358454	246667	221281	197839	372333	427697	391405	518000	225314	114697	143954	96600	91634	87069	77594	67661	151218	67519	94671	NaN	75010	72734	NaN	NaN	96528	222312	285160	110985	169972	NaN	NaN	165987	144960	NaN	139955	NaN	133587	NaN	242018	166888
	57	138350	86070	70887	221688	287672	140985	247386	283092	349597	232285	214899	187698	373210	450761	374307	459355	203117	107700	112257	126699	82846	70183	75382	66521	159864	56790	NaN	NaN	78982	NaN	NaN	56211	36517	78920	155482	NaN	89814	105337	74035	67280	91183	72837	80518	83502	67812	NaN	102485	NaN
	58	53697	48616	35223	93206	68024	65691	116007	108184	125721	NaN	NaN	NaN	151832	160348	161099	179146	82272	NaN	NaN	NaN	NaN	28646	35163	NaN	46744	35680	37863	NaN	42733	78029	48449	46658	62540	93692	133702	34995	64671	50425	62250	NaN	NaN	NaN	46037	NaN	42663	38544	59971	37308
	59	NaN	NaN	NaN	NaN	NaN	NaN	NaN	317952	193962	NaN	NaN	NaN	NaN	100539	86520	NaN	NaN	NaN	NaN	50275	29965	NaN	NaN	NaN	NaN	NaN	NaN	25857	NaN	NaN	17788	NaN	NaN	NaN	44304	NaN	NaN	23290	NaN	NaN	13743	NaN	NaN	NaN	107859	21897	NaN	NaN
	60	NaN	40551	NaN	NaN	92772	NaN	NaN	NaN	NaN	NaN	NaN	NaN	NaN	NaN	NaN	NaN	NaN	NaN	52843	76653	NaN	NaN	26660	NaN	NaN	NaN	NaN	NaN	39115	NaN	NaN	NaN	NaN	NaN	NaN	39069	48930	NaN	NaN	NaN	NaN	174708	NaN	433994	21773	47757	NaN	NaN
	61	60439	30148	27797	45289	69933	25349	49759	39147	71594	30809	26901	25633	NaN	NaN	NaN	NaN	NaN	NaN	NaN	NaN	NaN	NaN	15634	54103	NaN	9296	NaN	20683	33001	28705	25007	NaN	20740	NaN	NaN	NaN	55848	NaN	4364	NaN	29314	NaN	NaN	NaN	22800	17993	NaN	NaN
	62	NaN	NaN	NaN	NaN	203091	NaN	NaN	NaN	NaN	NaN	NaN	NaN	NaN	NaN	NaN	62778	35999	NaN	69597	NaN	NaN	NaN	NaN	NaN	NaN	NaN	NaN	NaN	NaN	23942	NaN	NaN	NaN	27075	NaN	NaN	67877	NaN	76269	NaN	NaN	NaN	NaN	46804	NaN	42962	NaN	73846
	63	151333	NaN	453450	33705	6258492	91449	NaN	547792	496852	NaN	NaN	NaN	NaN	NaN	NaN	NaN	NaN	NaN	NaN	498593	NaN	NaN	258120	202459	NaN	NaN	3354	63718	NaN	NaN	1046	373	644	502	NaN	NaN	2641	361	NaN	NaN	6709	14557	NaN	6255	NaN	3573	NaN	NaN
[truncated: 88 more columns]
